# Supplementary material for: Effect of Warming on Personality of Mosquitofish (Gambusia affinis) and Medaka Fish (Oryzias latipes)
Source: Animals (Basel). 2024 Jul 18;14(14):2101. doi: 10.3390/ani14142101 (PMC11273402; doi:10.3390/ani14142101)
Supplement: Supplementary file 1 [file animals-14-02101-s001.zip]

Archive with 1 entries (1 files):
- animals-3091336-supplementary.pdf
